# Supplementary material for: Multi-Antigen Imaging Reveals Inflammatory DC, ADAM17 and Neprilysin as Effectors in Keloid Formation
Source: Int J Mol Sci. 2021 Aug 30;22(17):9417. doi: 10.3390/ijms22179417 (PMC8430546; doi:10.3390/ijms22179417)
Supplement: Supplementary file 1 [file ijms-22-09417-s001.zip]

Archive with 1 entries (1 files):
- ijms-1341306-supplementary.pdf
